# Supplementary material for: Incorporating trnH-psbA to the core DNA barcodes improves significantly species discrimination within southern African Combretaceae
Source: Zookeys. 2013 Dec 30;(365):129–47. doi: 10.3897/zookeys.365.5728 (PMC3890675; doi:10.3897/zookeys.365.5728)
Supplement: Supplementary file 1 — Supplementary table S1. (doi: 10.3897/zookeys.365.5728.app1) File format: Microsoft Excel file (xls). [file ZooKeys-365-129-s001.xls]

## Sheet: Sheet1
S1 Table S1. Voucher Information and GenBank accession numbers for taxa used in this study
Full Botanical Name	Voucher (Herbarium)	BOLD Accession Number	GenBank Accession Number
			rbcLa	matK	ITS	trnH-psbA	psaA-ycf3
Combretum adenogonium Steud. ex A.Rich.	OM2350 (JRAU)	TSA132-10	KC158501	KC130277	____	JX999620	_____
Combretum adenogonium Steud. ex A.Rich.	RL1659 (JRAU)	SAFH1041-10	KC158519	KC130296	JX840581	JX999621	_____
Combretum adenogonium Steud. ex A.Rich.	OM3543 (JRAU)	SAFH3531-11	KC158542	KC130319	JX840570	JX999622	_____
Combretum adenogonium Steud. ex A.Rich.	M519 (JRAU)	____	____	____	____	____	EU338096
Combretum albopunctatum Suess.	OM1038 (JRAU)	KNPA614-09	JX572427	JX517725	JX840522	JX999623	EU338086
Combretum apiculatum Sond.	OM3522 (JRAU)	SAFH3510-11	KC158482	KC130257	JX840569	JX999624	_____
Combretum apiculatum Sond. subsp. apiculatum	RL1100 (JRAU)	KNPA647-09	KC158503	KC130279	JX840575	JX999625	_____
Combretum apiculatum Sond. subsp. apiculatum	RL1355.1 (JRAU)	KNPA1478-09	_____	KC130309	JX840577	____	_____
Combretum apiculatum Sond.. apiculatum subsp	OM2406 (JRAU)	TSA231-10	KC158546	KC130323	____	____	_____
Combretum apiculatum Sond. subsp. apiculatum	OM1068 (JRAU)	KNPA651-09	JF265344	JF270697	JX840534	JX99926	_____
Combretum apiculatum subsp. leutweinii (Schinz) Exell	OM1015 (JRAU)	SAFH495-10	EU338143	KC130274	EU338033	EU338197	EU338088
Combretum apiculatum subsp. leutweinii (Schinz) Exell	OM1018 (JRAU)	KNPA608-09	JX572429	JX517366	____	JX999628	_____
Combretum bracteosum (Hochst.) Engl. & Diels	OM1676 (JRAU)	KNPA644-09	JX572430	JX517513	____	JX999629	_____
Combretum bracteosum (Hochst.) Engl. & Diels	OM999 (JRAU)	KNPA1344-09	____	KC130303	____	JX999630	_____
Combretum bracteosum (Hochst.) Engl. & Diels	OM & MvdB0022 (JRAU)	____	EU338128	____	EU338018	EU338183	EU338073
Combretum caffrum (Eckl. & Zeyh.) Kuntze	OM0998 (JRAU)	KNPA1343-09	KC158489	KC130266	____	JX999632	_____
Combretum caffrum (Eckl. & Zeyh.) Kuntze	OM1750 (JRAU)	KNPA009-08	JX572431	JX517848	____	____	_____
Combretum caffrum (Eckl. & Zeyh.) Kuntze	OM & MvdB0011 (JRAU)	____	EU338167	____	EU338057	EU338221	EU338112
Combretum celastroides Welw. ex M.A.Lawson subsp. celastroides	OM & MvdB0028 (JRAU)	KNPA606-09	EU338152	JX517316	EU338042	EU338206	EU338097
Combretum celastroides subsp. orientale Exell	OM & MvdB0027 (JRAU)	KNPA482-09	EU338153	JX518077	EU338043	EU338207	EU338098
Combretum celastroides subsp. orientale Exell	RBN132 (JRAU)	KNPA1352-09	____	KC1302293	____	____	_____
Combretum collinum subsp. gazense (Swynn. & Baker f.) Okafa	OM1024 (JRAU)	KNPA485-09	EU338158	JX518029	EU338048	EU338212	EU338103
Combretum collinum subsp. suluense (Engl. & Diels) Okafa	OM & MvdB0034 (JRAU)	KNPA483-09	EU338159	JX517634	EU338049	EU338213	EU338104
Combretum collinum subsp. taborense (Engl.) Okafa	RBN0170 (JRAU)	KNPA373-09	EU338160	JX517383	EU338050	EU338214	EU338105
Combretum collinum subsp. taborense (Engl.) Okafa	OM1610 (JRAU)	KNPA631-09	JF265346	JF270699	____	____	_____
Combretum edwardsii Exell	OM1584 (JRAU)	KNPA628-09	EU338144	JX517430	EU338034	EU338198	EU338089
Combretum edwardsii Exell	OM & MvdB0035 (JRAU)	____	____		JX840506	____	_____
Combretum elaeagnoides Klotzsch	OM1028 (JRAU)	KNPA612-09	JX572437	JX517727	JX840521	____	_____
Combretum elaeagnoides Klotzsch	OM1021 (JRAU)	KNPA792-09	EU338150	KC130317	EU338040	EU338204	EU338095
Combretum elaeagnoides Klotzsch	OM1022 (JRAU)	KNPA793-09	____	KC130291	JX840518	JX999638	_____
Combretum engleri Schinz, De Wild. & T.Durand (= synonym of Combretum schumannii Engl.)	OM1014 (JRAU)	SAFH494-10	KC158539	KC130316	JX840513	JX999639	_____
Combretum engleri Schinz, De Wild. & T.Durand (= synonym of Combretum schumannii Engl.)	OM1025 (JRAU)	KNPA611-09	EU338161	JX517943	EU338051	EU338215	EU338106
Combretum engleri Schinz, De Wild. & T.Durand (= synonym of Combretum schumannii Engl.)	OM1043 (JRAU)	SAFH496-10	KC158526	KC130302	JX840526	JX999640	_____
Combretum engleri Schinz, De Wild. & T.Durand (= synonym of Combretum schumannii Engl.)	Burg3692	____	____	____	JX840490	____	_____
Combretum erythrophyllum (Burch.) Sond.	RL1466 (JRAU)	KNPA1485-09	JF265347	JF270700	____	JX999641	_____
Combretum erythrophyllum (Burch.) Sond.	RL1344 (JRAU)	KNPA648-09	JX572439	JX517552	JX840576	JX999642	_____
Combretum erythrophyllum (Burch.) Sond.	OM0201 (JRAU)	____	EU338133	____	EU338023	EU338188	EU338078
Combretum hereroense Schinz	OM2400 (JRAU)	TSA182-10	JX572440	JX517597	____	JX999643	_____
Combretum hereroense Schinz	RBN0335 (JRAU)	KNPA1413-09	KC158530	KC130307	____	____	_____
Combretum hereroense Schinz	OM1008 (JRAU)	SAFH492-10	KC158551	KC130328	JX840511	JX999645	_____
Combretum hereroense Schinz	OM2467 (JRAU)	SAFH660-10	KC158497	KC130273	JX840562	JX999646	_____
Combretum hereroense Schinz	OM0238 (JRAU)	KNPA532-09	JF265348	JF270701	EU338028	EU338193	EU338083
Combretum hereroense Schinz	OM2466 (JRAU)	SAFH659-10	KC158527	KC130304	JX840561	JX999647	_____
Combretum hereroense Schinz	RL1240 (JRAU)	SAFH998-10	KC158533	KC130310	____		_____
Combretum imberbe Wawra	OM1012 (JRAU)	KNPA791-09	EU338154	KC130253	EU338044	EU338208	EU338099
Combretum imberbe Wawra	OM2393 (JRAU)	TSA175-10	KC158524	KC130300	____	____	_____
Combretum imberbe Wawra	OM1019 (JRAU)	KNPA609-09	JX572441	JX517371	JX840515	JX999649	_____
Combretum imberbe Wawra	RBN0336 (JRAU)	KNPA1414-09	JF265349	JF270702	____	¾____	____
Combretum imberbe Wawra	RL1380 (JRAU)	KNPA593-09	EU338155	KC130270	EU338045	EU338209	EU338100
Combretum kirkii M.A.Lawson	OM3525 (JRAU)	SAFH3513-11	KC158473	KC130247	____		_____
Combretum kirkii M.A.Lawson	M0512 (JRAU)	KNPA702-09	EU338162	KC130327	EU338052	EU338216	EU338107
Combretum kirkii M.A.Lawson	OM2714 (JRAU)	SAFH1635-11	JX572442	JX518242	____	____	_____
Combretum kirkii M.A.Lawson	OM2369 (JRAU)	TSA151-10	KC158548	KC130325	____	JX999652	_____
Combretum kraussii Hochst.	OM1536 (JRAU)	KNPA624-09	JF265350	JF270703	JX840540	JX999653	_____
Combretum kraussii Hochst.	BS0095 (JRAU)	SAFH1982-11	JQ412344	JQ412225	JX840489	JX999654	_____
Combretum kraussii Hochst.	OM & MvdB0036 (JRAU)	_____	EU338134	____	EU338024	EU338189	_____
Combretum micranthum G.Don	MvdB3183 (JRAU)	KNPA726-09	KC158474	KC130248		_____	EU338079
Combretum microphyllum Klotzsch	RL1662 (JRAU)	KNPA1505-09	KC158531	KC130308	JX840583	JX999655	_____
Combretum microphyllum Klotzsch	OM2038 (JRAU)	SAFH194-10	JX572444	JX517523	JX840551	JX999656	_____
Combretum mkuzense J.D.Carr & Retief	OM1574 (JRAU)	KNPA625-09	EU338164	KC130268	EU338054	EU338218	_____
Combretum mkuzense J.D.Carr & Retief	OM2150 (JRAU)	______	____	____	JX840557	JX999658	_____
Combretum mkuzense J.D.Carr & Retief	OM2149 (JRAU)	_______	____	____	JX840556	JX999659	EU338109
Combretum mkuzense	RBN0154.2 (JRAU)	KNPA1359-09	JF265345	JF270698	EU338053	EU338217	EU338108
Combretum mkuzense	OM & MvdB0012 (JRAU)	____	____	____	JX840492	____	_____
Combretum moggii Exell	OM1586 (JRAU)	KNPA630-09	JX572446	JX517385	JX840545	JX999661	_____
Combretum moggii Exell	OM1585 (JRAU)	KNPA629-09	EU338145	____	EU338035	EU338199	EU338090
Combretum molle R.Br. ex G.Don	OM1526 (JRAU)	KNPA623-09	JF265352	JF270705	JX840539	JX999663	_____
Combretum molle R.Br. ex G.Don	RL1644.1 (JRAU)	KNPA1503-09	JX572447	JX517775	JX840580	JX999664	EU338090
Combretum molle R.Br. ex G.Don	OM0558 (JRAU)	____	EU338146	____	EU338036	EU338200	_____
Combretum molle R.Br. ex G.Don	OM1571 (JRAU)	____	EU338147	____	EU338037	EU338201	_____
Combretum mossambicense (Klotzsch) Engl.	OM2068 (JRAU)	SAFH224-10	JX572448	JX517652	____	____	EU338091
Combretum mossambicense (Klotzsch) Engl.	M0504 (JRAU)	KNPA701-09	EU338129	KC130315	EU338019	EU338184	EU338092
Combretum mossambicense (Klotzsch) Engl.	OM2407 (JRAU)	TSA232-10	KC158534	KC130311	JX840560	JX999668	____
Combretum mossambicense (Klotzsch) Engl.	OM3507 (JRAU)	SAFH3495-11	KC158498	KC130326	JX840568	JX999669	EU338074
Combretum mossambicense (Klotzsch) Engl.	RL1537 (JRAU)	KNPA1495-09	JF265353	____	____	____	_____
Combretum mossambicense (Klotzsch) Engl.	RL1508 (JRAU)	____	____	____	JX840579	JX999670	_____
Combretum nelsonii Dummer (= synonym of Combretum kraussii Hochst.)	OM1072 (JRAU)	SAFH501-10	____	KC130288	____	____	_____
Combretum nelsonii Dummer (= synonym of Combretum kraussii Hochst.)	OM & MvdB0021 (JRAU)	KNPA773-09	KC158513	KC130291	JX840499	JX999671	_____
Combretum nelsonii Dummer (= synonym of Combretum kraussii Hochst.)	MvdB0026 (JRAU)	____	EU338135	JX517805	EU338025	EU338190	EU338080
Combretum oxystachyum Welw. ex M.A.Lawson	OM1053 (JRAU)	KNPA806-09	KC158510	KC130286	JX840529	JX999672	_____
Combretum oxystachyum Welw. ex M.A.Lawson	OM1056 (JRAU)	KNPA618-09	JX572449	JX517306	JX840531	JX999673	EU338080
Combretum oxystachyum Welw. ex M.A.Lawson	OM0996 (JRAU)	KNPA1341-09	KC158489	KC130265	JX840508	JX999674	_____
Combretum oxystachyum Welw. ex M.A.Lawson	OM1052 (JRAU)	____	EU338127	____	EU338017	EU338182	_____
Combretum padoides Engl. & Diels	OM2388 (JRAU)	TSA170-10	JX572450	JX517793	____	JX999676	_____
Combretum padoides Engl. & Diels	OM2560 (JRAU)	SAFH1481-11	KC158536	KC130313	____	JX999677	EU338072
Combretum padoides Engl. & Diels	RBN0196 (JRAU)	KNPA1379-09	KC158556	KC130333	____	JX999678	_____
Combretum padoides Engl. & Diels	OM1285 (JRAU)	____	JF270707	JF265354	EU338046	EU338210	_____
Combretum paniculatum Vent.	OM & MvdB0016 (JRAU)	KNPA771-09	EU338132	KC130306	EU338022	EU338187	_____
Combretum paniculatum Vent.	RL1661 (JRAU)	KNPA650-09	JQ025035	____	JX840582	JX999680	EU338101
Combretum petrophilum Retief	OM1579 (JRAU)	KNPA627-09	KC158508	KC130284	____	JX999681	EU338077
Combretum petrophilum Retief	OM2007 (JRAU)	KNPA1131-09	JX572451	JX518046	____	JX999682	_____
Combretum petrophilum Retief	OM & MvdB0031 (JRAU)	____	EU338148	____	EU338038	EU338202	EU338093
Combretum pisoniiflorum (Klotzsch) Engl.	M0508 (JRAU)	KNPA602-09	KC158520	KC130297	JX840593	____	EU338084
Combretum pisoniiflorum (Klotzsch) Engl.	OM2600 (JRAU)	SAFH1521-11	JX572452	JX518020	____	____	____
Combretum pisoniiflorum (Klotzsch) Engl.	OM3952 (JRAU)	____	____	____	JX840572	____	_____
Combretum platypetalum Welw. ex M.A.Lawson	OM1658 (JRAU)	KNPA635-09	EU338125	KC13O282	EU338015	EU338180	_____
Combretum platypetalum Welw. ex M.A.Lawson	OM1040 (JRAU)	KNPA800-09	KC158541	KC130318	JX840524	JX999686	_____
Combretum platypetalum Welw. ex M.A.Lawson	OM2092 (JRAU)	SAFH248-10	JX572453	JX517352	JX840553	JX9999687	EU338070
Combretum platypetalum Welw. ex M.A.Lawson	OM1020 (JRAU)	KNPA610-09	KC158505	KC130281	JX840516	JX999688	_____
Combretum psidioides subsp. dinteri (Schinz, De Wild. & T.Durand) Exell	OM1044 (JRAU)	KNPA616-09	KC158502	KC13O278	____	____	_____
Combretum psidioides subsp. dinteri (Schinz, De Wild. & T.Durand) Exell	OM1039 (JRAU)	TSA003-10	EU338149	JX517603	EU338039	EU338203	_____
Combretum psidioides Welw.	OM3567 (JRAU)	SAFH3555-11	KC158479	­­­­KC130254	JX840571	_____	_____
Combretum psidioides Welw.	OM2052 (JRAU)	SAFH208-10	JX572454	JX518060		_____	EU338094
Combretum sp. Mkuze	Styles3389	____	____	____	JX840585	____	_____
Combretum sp. Mkuze	Styles3388	____	____	____	JX840584	____	_____
Combretum sp. Umvoti	Styles3395	____		____	JX840586	____	_____
Combretum stylesii O.Maurin, Jordaan & A.E.van Wyk	OM0997 (JRAU)	KNPA1342-09	HM208690	HM208689	____	JX999692	_____
Combretum sp. A Sekhukuneland	WinterXXXX	____	____	____	JX840588	____	_____
Combretum sp. A Sekhukuneland	StylesXXXX	____	____	____	JX840587	JX999693	_____
Combretum vendae A.E.van Wyk	OM3405 (JRAU)	SAFH3393-11	KC158521	KC130298	JX840566	JX999695	_____
Combretum vendae A.E.van Wyk	OM3393 (JRAU)	SAFH3381-11	KC158543	KC130320	JX840564	JX999696	_____
Combretum vendae A.E.van Wyk	OM3392 (JRAU)	SAFH3380-11	KC158555	KC130332	JX840563	JX999697	_____
Combretum vendae A.E.van Wyk	OM3406 (JRAU)	SAFH3394-11	KC158480	KC130255	JX840567	JX999698	_____
Combretum vendae A.E.van Wyk	OM3394 (JRAU)	SAFH3382-11	KC158557	KC130334	JX840565	JX999699	_____
Combretum wattii Exell	OM1057 (JRAU)	SAFH3185-11	KC158517	KC130294	____	JX999700	_____
Combretum wattii Exell	OM1054 (JRAU)	KNPA807-09	KC158535	KC130312	____	JX999701	_____
Combretum wattii Exell	OM1055 (JRAU)	KNPA808-09	KC158484	KC130259	JX840530	JX999702	_____
Combretum woodii Dummer (= synonym of Combretum kraussii Hochst.)	OM1421 (JRAU)	KNPA914-09	JF265355	JF270708	EU338027	EU338192	EU338082
Combretum woodii Dummer (= synonym of Combretum kraussii Hochst.)	OM1646 (JRAU)	KNPA632-09	JX572459	JX517558	_____	JX999703	_____
Combretum woodii Dummer (= synonym of Combretum kraussii Hochst.)	OM & MvdB0023 (JRAU)	____	____	____	JX840501	____	_____
Combretum zeyheri Sond.	OM2528 (JRAU)	SAFH1449-11	KC158511	KC130287	____	____	_____
Combretum zeyheri Sond.	OM0295 (JRAU)	KNPA1216-09	JF265356	JF270709	____	____	_____
Combretum zeyheri Sond.	OM1041.1 (JRAU)	KNPA801-09	EU338166	KC130322	EU338056	EU338220	_____
Combretum zeyheri Sond.	OM & MvdB0062 (JRAU)	SAFH3869-11	KC158514	KC130290	____	____	_____
Lumnitzera racemosa Willd.	OM2478 (JRAU)	SAFH671-10	JX572738	JX517488	____	____	EU338111
Lumnitzera racemosa Willd.	OM1675 (JRAU)	KNPA643-09	KC158477	KC130252	____	____	____
Meiostemon tetrandrus (Exell) Exell & Stace	OM1653 (JRAU)	KNPA982-09	EU338122	JX518048	EU338012	EU338177	_____
Pteleopsis myrtifolia (M.A.Lawson) Engl. & Diels	OM2544 (JRAU)	SAFH1465-11	KC158552	KC130329	____	____	_____
Pteleopsis myrtifolia (M.A.Lawson) Engl. & Diels	OM & MvdB0017 (JRAU)	KNPA481-09	EU338116	KC130251	EU338006	EU338171	EU338067
Pteleopsis myrtifolia (M.A.Lawson) Engl. & Diels	OM & MvdB0019 (JRAU)	____	EU338117	____	EU338007	EU338172	_____
Quisqualis parviflora Gerrard ex Sond.	Abbott8891 (JRAU)	KNPA597-09	FJ381799	JX517360	FJ381765	FJ381873	EU338061
Terminalia brachystemma Welw. ex Hiern	OM & MvdB0018 (JRAU)	____	FJ381810	JX518028	FJ381774	FJ381881	_____
Terminalia mollis M.A.Lawson	OM & MvdB0015 (JRAU)	KNPA770-09	EU338118	KC130314	EU338008	EU338173	EU338062
Terminalia phanerophlebia Engl. & Diels	OM1179 (JRAU)	KNPA491-09	JF265624	JF270966	EU338009	EU338174	FJ381837
Terminalia prunioides M.A.Lawson	OM1061 (JRAU)	KNPA619-09	JF265625	JF270967	JX840533	____	FJ381847
Terminalia prunioides M.A.Lawson	OM0327 (JRAU)	____	____	_____	JX840591	____	EU338063
Terminalia randii Baker f. (unresolved name)	OM2115 (JRAU)	SAFH271-10	JX573039	JX518067	JX840555	____	EU338064
Terminalia randii Baker f. (unresolved name)	OM2114 (JRAU)	____	____	____	JX840554	____	_____
Terminalia sambesiaca Engl. & Diels	OM2392 (JRAU)	TSA174-10	JX573040	JX517421	JX840558	____	_____
Terminalia sericea Burch. ex DC.	OM0478 (JRAU)	KNPA554-09	JF265626	JF270968	EU338011	EU338176	_____
Terminalia stenostachya Engl. & Diels	OM1665 (JRAU)	KNPA988-09	FJ381818	KC130271	JX840549	FJ381890	_____
Terminalia trichopoda Diels (unresolved name)	OM1657 (JRAU)	KNPA634-09	FJ381820	JX517390	FJ381782	FJ381892	_____
Outgroup taxa for combined analysis	____	____	____	____	____	____	____
Strephonema mannii Hook.f.	M & P Mambo807 (MO)	____	FJ381823	____	FJ381785	_____	_____
Strephonema pseudocola A.Chev.	M & P Mambo823 (MO)	____	FJ381824	____	FJ381786	____	FJ381858
